# Supplementary material for: In Vitro Activity of the Arylaminoartemisinin GC012 against Helicobacter pylori and Its Effects on Biofilm
Source: Pathogens. 2022 Jun 29;11(7):740. doi: 10.3390/pathogens11070740 (PMC9324866; doi:10.3390/pathogens11070740)
Supplement: Supplementary file 1 [file pathogens-11-00740-s001.zip]

Archive with 1 entries (1 files):
- pathogens-1761300-supplementary.pdf
